# Supplementary material for: Visible Lights Combined with Photosensitizing Compounds Are Effective against Candida albicans Biofilms
Source: Microorganisms. 2021 Feb 26;9(3):500. doi: 10.3390/microorganisms9030500 (PMC7996876; doi:10.3390/microorganisms9030500)
Supplement: Supplementary file 1 [file microorganisms-09-00500-s001.zip]

Archive with 13 entries (13 files):
- Revised Figure S1 Final.tiff
- Revised Figure S10 Final.tiff
- Revised Figure S11 Final.tiff
- Revised Figure S12 Final.tiff
- Revised Figure S13 Final.tiff
- Revised Figure S2 Final.tiff
- Revised Figure S3 Final.tiff
- Revised Figure S4 Final.tiff
- Revised Figure S5 Final.tiff
- Revised Figure S6 Final.tiff
- Revised Figure S7 Final.tiff
- Revised Figure S8 Final.tiff
- Revised Figure S9 Final.tiff
